# Supplementary material for: Regression models for predicting physical and EQD2 plan parameters of two methods of hybrid planning for stage III NSCLC
Source: Radiat Oncol. 2021 Jun 27;16:119. doi: 10.1186/s13014-021-01848-9 (PMC8237456; doi:10.1186/s13014-021-01848-9)
Supplement: Supplementary file 2 — Additional file 2. Physical and EQD2 plan parameters of two kinds of hybrid plans. [file 13014_2021_1848_MOESM2_ESM.xlsx]

## Sheet: Sheet1
physical plan	PTVLN_D2(EQD2)	PTVLN_HI	PTVLN_CI	PTVP_D2(EQD2)	PTVP_HI	PTVP_CI	PTV all CI	ipsilateral lung_V5	ipsilateral lung_V20	ipsilateral lung_MLD		Total LUNG_V5	Total LUNG_V20	Total MLD		SC_Dmax	Heart_D5	Heart_D30	Heart_Dmax	Heart_MHD	ESO_Dmax	ESO_V35	ESO_V50
C&SIB	69.87	1.14	0.32	74.56	1.38	0.06	0.55	32.94	22.55	10.83		28.87	15.82	7.93		44.58	0.9	0	8.4	0.79	71.2	88.63	78.21
	70.73	1.12	0.45	83.01	1.5	0.04	0.693	54.6	38.52	19.1		34.25	22.95	11.51		46.47	10.1	0.98	56.51	2.32	64.96	45.22	21.84
	84.11	1.23	0.42	92.83	1.3	0.02	0.55	59.48	43.23	21.84		53.09	31.08	16.7		49.23	36.4	22.48	68.83	15.13	81.8	100	99.42
	68.78	1.12	0.6	68.64	1.33	0.02	0.517	85.26	40.44	21.45		69.53	33.89	18.01		46.53	96.93	31.49	70.57	24.37	67.89	57.54	54.39
	66.7	1.09	0.47	71.63	1.33	0.03	0.55	58.85	40	21.02		41.85	25.62	13.76		48.27	25.79	8.92	67	7.71	63.82	53.36	44.16
	65.93	1.07	0.45	74.2	1.42	0.05	0.649	58.26	23.36	13.04		56.42	22.93	13.18		49.62	53.5	16.08	63.71	13.19	67.835	100	98.98
	69.22	1.13	0.61	83.77	1.54	0.03	0.627	50.36	36.54	20.69		30.07	18.78	11.22		44.64	11.69	3.54	56.96	3.58	63.3	91.66	39.94
	72.38	1.18	0.15	94.03	1.58	0.12	0.462	48.91	31.69	15.41		34.87	19.44	9.99		41.85	8.4	1.38	67.29	2.23	56.66	33.36	3.55
	68.31	1.14	0.22	89.08	1.66	0.27	0.462	68.83	31.88	17.8		47.42	18.17	10.91		41.96	44.02	1.14	61.86	5.36	56.79	32.96	3.47
	67.94	1.13	0.63	75.27	1.38	0.01	0.715	65.29	45.01	23.78		53.09	30.34	16.46		46.82	39.52	23.03	69.16	15.07	63.7	96.25	93.49
	70.03	1.16	0.15	77.17	1.51	0.43	0.693	69.65	30.98	16.81		34.83	13.76	8.5		47.09	63.91	0	27.92	7.17	71.08	19.91	14.01
	65.82	1.12	0.5	62.71	1.21	0.02	0.66	59.59	38.28	19.31		43.14	24.88	13.18		46.18	31.88	15.66	61.78	10.78	65.44	97.12	81.59
	65.65	1.09	0.7	71.74	1.4	0.03	0.726	68.19	26.13	15.32		45.22	16.08	10.24		46.55	36.73	14.14	66.39	11.51	65.82	76.33	52.81
	67.6	1.09	0.5	66.53	1.3	0.04	0.671	59.5	17.88	11.41		56.6	19.33	11.96		47.56	53.13	31.9	67.33	19.85	67.15	67.59	62.41
	68.04	1.12	0.45	93.13	1.5	0.03	0.561	79.21	50.56	27.9		61.83	33.01	18.65		45.83	56.38	26.06	64.41	17.66	64.12	63.96	39.5
	67.49	1.08	0.4	72.2	1.39	0.02	0.638	58.65	19.44	11.98		63.47	26.81	15.23		50.85	78.06	28.81	66.17	21.44	67.73	65.19	63.23
	71.93	1.13	0.51	79.89	1.54	0.03	0.627	37.09	6.23	5.883		46.21	15.3	9.98		26.27	82.25	21.93	66.32	18.69	66.45	50.16	35.22
	64.73	1.07	0.4	64.28	1.4	0.02	0.649	33.14	13.48	7.38		39.66	22.33	11.8		44.87	8.26	1.86	66.06	2.61	62.72	60.74	38.68
	65.88	1.08	0.36	77.63	1.25	0.05	0.572	51.13	37.3	19.72		30.31	20.9	11.42		45.7	8.36	1.89	67.07	2.55	64.02	62.6	43.9
	72.04	1.16	0.33	77.41	1.43	0.05	0.561	70.33	47.5	25.28		60.84	32.44	17.71		47.07	58.72	35.74	67.39	22.45	74.15	79.7	72.14
C&SBRT	87.66	1.4	0.36	81.75	1.55	0.05	0.51	32.53	21.72	10.59		30.44	16.27	8.27		48.86	1.42	0	9.52	0.89	88.67	88.37	79.15
	68.6	1.11	0.51	87.6	1.61	0.04	0.63	54.59	37.52	18.84		34.06	22.39	11.31		44.18	9.64	0.9	56.03	2.29	63.82	44.88	19.9
	78.72	1.33	0.49	86.37	1.4	0.02	0.5	59.02	41.33	20.9		52.86	30.28	16.13		46.65	36.65	22.4	73.2	15.47	76.6	100	99.22
	68.54	1.12	0.63	70.85	1.38	0.01	0.47	79.94	35.75	19.95		68.18	31.43	17.39		48.18	92.4	30.56	71.88	23.85	67.51	57.94	54.94
	81.82	1.3	0.51	66.47	1.24	0.03	0.5	58.94	40.15	21.39		43.19	25.96	14.23		49.01	26.1	8.98	67.03	7.8	68.64	53.98	42.3
	70.72	1.13	0.5	73.7	1.41	0.05	0.59	58.02	25.73	13.39		56.76	24.46	13.46		48.68	53.36	17.27	74.86	14.08	74.61	100	100
	78.14	1.25	0.66	79.81	1.46	0.03	0.56	50.34	36.17	21.19		31.37	18.68	11.57		49.99	11.96	3.63	57.93	3.67	64.09	93.62	56.92
	80.84	1.24	0.14	82.1	1.38	0.1	0.42	47.99	31.05	15.83		34.04	18.96	10.22		47.14	7.7	1.42	72.38	2.17	59.08	38.77	10.26
	80.13	1.26	0.22	85.26	1.58	0.23	0.44	64.04	33.09	18		43.21	18.88	11.09		42.07	52.21	2.21	81.72	7.29	57.87	33.68	5.41
	76.35	1.22	0.7	75.16	1.35	0.01	0.65	65.31	44.82	24.17		53.71	30.19	16.76		50.76	39.49	23.1	68.56	15.27	70.85	96.25	95.07
	69.69	1.14	0.14	76.83	1.5	0.4	0.63	73.04	32.55	17.55		36.86	14.52	8.9		48.66	43.61	0	23.22	5.6	70.84	20.23	14.7
	71.72	1.17	0.53	72.08	1.37	0.01	0.6	60.17	38.17	20.17		45.16	25.04	13.9		49.16	32.6	15.91	63.82	11.3	71.93	98.08	85.51
	65.97	1.09	0.72	73.92	1.43	0.03	0.66	68.81	26.27	15.63		45.82	16.2	10.44		45.36	47.94	14.12	66.7	12.28	67.25	74.69	53.93
	65.33	1.07	0.57	70.04	1.36	0.04	0.61	58.78	16.11	10.97		56.33	18.11	11.67		46.69	52.65	32.06	65.53	19.69	65.88	67.61	63.81
	74.91	1.19	0.55	91.23	1.44	0.03	0.51	79.68	52.37	29.22		60.65	34.44	19.47		47.46	55.5	28.96	78.27	19.96	70.53	61.45	40.51
	64.81	1.07	0.46	76.68	1.47	0.03	0.58	57.39	18.47	11.82		62.21	25.92	14.92		46.99	75.3	29.38	65.3	21.08	65.7	65.37	63.29
	67.51	1.1	0.55	68.78	1.32	0.03	0.57	34.09	5.9	5.73		44.56	14.97	9.81		25.89	82.18	22.82	63.16	18.71	64.48	50.11	36.32
	66.31	1.12	0.43	60.51	1.21	0.02	0.59	33.71	11.69	7.14		40.33	21.86	12.14		49.24	8.45	1.93	67.31	2.7	70.12	64.11	49.71
	69.16	1.08	0.4	67.77	1.18	0.05	0.52	51.46	37.84	20.13		30.61	21.21	11.69		46.42	8.37	1.92	67.7	2.59	66.56	63.41	47.39
	75.64	1.23	0.35	76.03	1.36	0.05	0.51	69.76	46.44	24.81		58.25	31.44	17.24		49.44	57.81	35	65.79	21.74	77.32	79.75	72.19

## Sheet: Sheet2
EQD2	PTVLN_D2(EQD2)	PTVLN_HI	PTVLN_CI	PTVP_D2(EQD2)	PTVP_HI	PTVP_CI	PTV ALL CI	ipsilateral lung_V5	ipsilateral lung_V20	ipsilateral lung_MLD	Total LUNG_V5	Total LUNG_V20	Total MLD		SC_Dmax	Heart_D5	Heart_D30	Heart_Dmax	Heart_MHD	ESO_Dmax	ESO_V35	ESO_V50
C&SIB	71.695	1.16	0.27	210.908	1.44	0.61	0.33	31.77	23.17	16.369	28.04	16.08	10.534		45.085	2.477	0.606	8.986	0.705	59.409	88.18	78.08
	75.904	1.17	0.39	207.198	1.38	0.82	0.43	52.8	39.45	24.038	33.14	23.45	13.935		47.508	8.352	1.221	67.293	2.168	65.994	45.04	22.14
	88.949	1.32	0.38	220.361	1.46	0.68	0.41	58.15	41.26	25.358	51.89	30.17	18.057		46.007	63.253	11.905	74.819	15.334	98.248	100	99.79
	69.728	1.13	0.48	198.184	1.38	0.87	0.51	83.04	45.33	27.308	66.68	35.81	20.449		46.059	59.518	31.955	71.333	24.711	69.196	57.44	53.81
	67.539	1.1	0.39	200.936	1.39	0.76	0.45	57.92	39.8	24.962	40.89	25.55	15.856		47.873	46.302	3.678	67.825	7.587	64.356	54.42	42.54
	66.938	1.09	0.38	198.378	1.39	0.93	0.47	54.35	29.44	19.216	52.72	26.79	17.069		49.642	55.395	12.131	72.891	13.431	69.249	100	96.33
	72.067	1.18	0.48	207.007	1.39	0.78	0.53	49.19	36.41	27.564	28.53	18.74	14.426		44.068	18.133	1.726	60.469	3.463	63.471	91.09	38.89
	69.909	1.17	0.13	215.642	1.42	0.9	0.38	65.78	34.45	23.839	44.23	19.49	13.017		41.249	16.014	5.883	62.065	5.138	55.839	31.46	2.69
	78.369	1.27	0.19	226.215	1.42	0.82	0.32	47.3	32.44	19.414	33.29	20.01	12.171		41.708	10.409	0.757	7.335	2.129	57.291	32.08	2.97
	68.84	1.14	0.61	198.39	1.35	0.81	0.63	64.35	45.04	26.029	51.96	29.99	17.655		46.119	61.468	11.042	70.582	14.883	63.834	21.44	11.2
	70.976	1.18	0.11	192.366	1.33	0.95	0.4	67.28	38.25	28.956	33.77	17.95	14.369		46.199	22.773	8.09	55.635	7.772	72.177	19.6	13.73
	66.18	1.13	0.38	204.254	1.43	0.67	0.42	58.52	38.94	22.109	42.2	25.18	14.787		45.568	50.216	5.928	62.462	10.618	65.935	96.65	79.72
	66.189	1.1	0.53	194.201	1.36	0.92	0.6	63.99	28.7	18.18	42.34	17.55	11.773		45.888	50.395	8.195	66.961	11.083	66	75.15	51.26
	69.514	1.11	0.42	202.709	1.45	0.73	0.48	57.24	19.41	14.406	53.95	19.93	13.701		47.776	63.001	32.07	69.282	19.657	68.931	67.37	63.15
	69.1	1.14	0.42	231.84	1.61	0.82	0.46	77.98	49.92	30.163	59.9	32.53	19.639		45.59	55.711	21.763	66.238	17.316	65.055	67.71	42.67
	69.833	1.11	0.34	194.877	1.34	0.85	0.38	56.32	21.67	16.493	61.21	27.89	17.983		52.585	61.929	33.251	88.662	22.597	70.631	65.22	62.08
	78.016	1.19	0.41	201.956	1.37	0.79	0.46	33.64	10.97	8.291	43.41	17.6	11.203		25.344	45.826	24.195	68.802	18.283	69.392	50.25	35.25
	64.96	1.09	0.32	205.632	1.52	0.6	0.39	31.92	17.83	13.257	38.7	24.1	14.189		43.809	10.165	1.218	65.976	2.473	61.994	60.5	36.66
	66.789	1.08	0.28	196.768	1.34	0.71	0.32	50.25	37.72	23.647	29.76	21.16	13.625		45.233	10.067	1.158	67.554	2.441	65.354	62.29	43.71
	77.2	1.22	0.27	199.681	1.38	0.81	0.34	69.35	47.75	36.138	59.3	32.76	23.033		46.852	63.946	39.188	69.218	22.337	80.701	77.4	72.97
C&SBRT	103.601	1.6	0.3	207.773	1.41	0.68	0.37	31.4	22.29	14.865	29.4	16.5	10.28		47.897	2.79	0.692	10.257	0.8	103.294	88.45	100
	67.963	1.11	0.43	206.739	1.37	0.62	0.47	53	38.2	23.324	57.14	50.45	19.052		44.029	9.246	1.247	65.243	2.184	63.861	45.24	20.09
	92.648	1.41	0.41	227.461	1.48	0.69	0.44	59.17	43.21	26.228	52.71	31	18.62		50.324	60.156	12.296	68.81	15.112	123.278	100	99.47
	68.429	1.12	0.43	196.213	1.38	0.92	0.46	77.9	40.22	24.579	65.67	33.39	19.386		48.699	61.128	30.506	71.676	23.696	67.909	57.83	54.44
	90.448	1.41	0.38	209.68	1.52	0.67	0.43	58.43	40.13	25.359	42.45	26.04	16.347		48.45	47.002	3.908	66.896	7.808	68.264	55.8	42.98
	70.945	1.13	0.34	196.938	1.4	0.86	0.43	54.17	28.79	19.987	53.27	26.51	17.651		49.085	57.415	13.421	80.088	14.246	79.274	100	98.9
	82.336	1.29	0.47	210.412	1.44	0.79	0.52	49.51	36.31	27.135	29.76	18.78	14.345		49.146	19.059	1.865	60.786	3.631	63.613	93.68	55.54
	87.24	1.32	0.13	223.384	1.66	0.75	0.36	61.91	35.91	25.012	40.74	20.38	13.61		41.789	27.248	8.99	91.68	7.772	57.392	33.01	5.26
	87.35	1.33	0.18	213.645	1.41	0.81	0.3	46.69	31.51	19.406	32.65	19.26	12.121		46.588	9.023	0.783	74.149	2.06	59.296	37.47	9.04
	78.189	1.24	0.58	202.303	1.37	0.7	0.6	64.95	45	26.347	53	30.22	17.987		52.185	62.164	11.469	68.619	15.292	70.747	97.44	95.32
	69.478	1.14	0.12	194.966	1.36	0.95	0.43	71.25	43.08	30.032	35.9	20.24	14.937		48.419	15.203	5.58	40.564	5.451	70.97	20.12	14.7
	71.53	1.17	0.52	200.676	1.38	0.72	0.55	59.5	39.42	22.362	43.95	25.72	15.16		48.374	55.048	6.425	64.503	11.331	7.224	97.88	84.73
	65.971	1.09	0.49	194.951	1.33	0.75	0.54	65.6	29.08	19.076	43.55	17.85	12.352		45.45	52.031	9.141	66.885	11.959	67.612	74.69	53.47
	65.201	1.07	0.46	198.169	1.4	0.83	0.53	56.81	17.94	13.493	54.18	19.18	13.186		47.555	60.534	33.057	65.797	19.675	66.203	67.88	63.76
	78.481	1.23	0.42	200.005	1.36	0.74	0.46	78.77	51.4	31.157	59.35	33.78	20.323		46.822	61.548	27.628	84.74	19.71	69.907	61.69	41.39
	64.814	1.08	0.36	194.548	1.34	0.69	0.4	55.71	21.04	16.434	60.93	27.48	17.828		46.807	59.189	33.287	87.284	21.961	66.219	66.51	62.49
	67.036	1.1	0.44	201.286	1.34	0.75	0.49	32.61	10.24	8.194	42.91	17.28	11.089		25.713	46.273	25.714	63.382	18.676	64.109	50.35	36.3
	65.788	1.08	0.4	209.468	1.33	0.75	0.47	32.67	16.09	12.659	39.66	23.78	14.445		48.428	10.773	1.315	67.271	2.621	69.598	64.38	49.31
	68.534	1.11	0.35	210.571	1.33	0.65	0.38	50.82	38.24	23.83	30.18	21.47	13.767		46.058	10.633	1.225	67.578	2.552	65.886	63.94	47.11
	76.245	1.24	0.32	211.476	1.5	0.79	0.4	69.29	46.93	35.441	57.66	32.05	22.453		49.478	60.285	38.561	66.478	21.697	78.722	77.33	73.22
